# Supplementary material for: Imidacloprid Impairs Glutamatergic Synaptic Plasticity and Desensitizes Mechanosensitive, Nociceptive, and Photogenic Response of Drosophila melanogaster by Mediating Oxidative Stress, Which Could Be Rescued by Osthole
Source: Int J Mol Sci. 2022 Sep 5;23(17):10181. doi: 10.3390/ijms231710181 (PMC9456553; doi:10.3390/ijms231710181)
Supplement: Supplementary file 1 [file ijms-23-10181-s001.zip]

Archive with 1 entries (1 files):
- ijms-1861034-supplementary.pdf
